# Supplementary material for: Interaction between Dietary Fat Intake and Metabolic Genetic Risk Score on 25-Hydroxyvitamin D Concentrations in a Turkish Adult Population
Source: Nutrients. 2022 Jan 17;14(2):382. doi: 10.3390/nu14020382 (PMC8778439; doi:10.3390/nu14020382)
Supplement: Supplementary file 1 [file nutrients-14-00382-s001.zip]

Archive with 1 entries (1 files):
- nutrients-1436498-supplementary.pdf
